# Supplementary material for: Comprehensive Speciation and Computational Study of Cu2+ and Zn2+ Complexation with O-Phosphorylethanolamine and O-Phosphorylcholine in Aqueous Solution
Source: Molecules. 2025 Sep 29;30(19):3923. doi: 10.3390/molecules30193923 (PMC12525833; doi:10.3390/molecules30193923)
Supplement: Supplementary file 1 [file molecules-30-03923-s001.zip]

Archive with 1 entries (1 files):
- molecules-3816512-supplementary.pdf
